# Supplementary material for: Unveiling the Ability of Witch Hazel (Hamamelis virginiana L.) Bark Extract to Impair Keratinocyte Inflammatory Cascade Typical of Atopic Eczema
Source: Int J Mol Sci. 2022 Aug 17;23(16):9279. doi: 10.3390/ijms23169279 (PMC9408886; doi:10.3390/ijms23169279)
Supplement: Supplementary file 1 [file ijms-23-09279-s001.zip]

Archive with 1 entries (1 files):
- ijms-1837684-supplementary.pdf
